# Supplementary material for: Staphylococcus aureus-Cure-Associated Antigens Elicit Type 3 Immune Memory T Cells
Source: Antibiotics (Basel). 2022 Dec 16;11(12):1831. doi: 10.3390/antibiotics11121831 (PMC9774748; doi:10.3390/antibiotics11121831)
Supplement: Supplementary file 1 [file antibiotics-11-01831-s001.zip]

Archive with 1 entries (1 files):
- antibiotics-1977386-supplementary.pdf
